# Supplementary material for: Comparison between Macro and Trace Element Concentrations in Human Semen and Blood Serum in Highly Polluted Areas in Italy
Source: Int J Environ Res Public Health. 2022 Sep 15;19(18):11635. doi: 10.3390/ijerph191811635 (PMC9517217; doi:10.3390/ijerph191811635)
Supplement: Supplementary file 1 [file ijerph-19-11635-s001.zip]

Archive with 1 entries (1 files):
- ijerph-1876777-supplementary.pdf
